# Supplementary material for: Development and evaluation of an extra-curricular programme focussing on high impact career opportunities for medical professionals
Source: PLoS One. 2023 Apr 24;18(4):e0284856. doi: 10.1371/journal.pone.0284856 (PMC10124875; doi:10.1371/journal.pone.0284856)
Supplement: S1 Table — Spreadsheet contains qualitative and quantitative survey responses. (XLSX) [file pone.0284856.s001.xlsx]

## Sheet: Sheet0
Q0	Q2	Q3	Q3_1	Q3_2	Q3_3	Q3_4	Q3_5	Q4	Q5	Q6	Q8	Q8_8_TEXT	Q9_1	Q10	Q11_1	Q12	Q14_1	Q15	Q16_1	Q16_2	Q17	Q18_1	Q19
I agree to my anonymous responses to the survey being used in this study	What year medical school or year of medical training are you in?	What is your gender?	How useful did you find the following: - Course Material	How useful did you find the following: - Fellowship weekly discussion	How useful did you find the following: - Podcasts	How useful did you find the following: - 1-1 conversation with your facilitator	How useful did you find the following: - Conversations with other fellows	What did you find to be the most useful aspects of the fellowship?	What suggestions would you make for improvement in the fellowship?	How did you find your weekly reading group sessions? How did this method of teaching compare to other ways of learning (e.g. lectures, practicals, writing essays)?	What parts of the fellowship did you learn the most new information about? [you can select multiple options] - Selected Choice	What parts of the fellowship did you learn the most new information about? [you can select multiple options] - Other - Text	What effect has the fellowship had on the following: - Your knowledge about high impact opportunities within medicine	Could you describe what this effect has been?	What effect has the fellowship had on the following: - The way you think about your career	Could you describe what this effect has been? Have you already made, or have plans, to change your career goals and direction, after going through the fellowship?	What effect has the fellowship had on the following: - The way you think about your future donations	Could you describe what this effect has been? Have you already made, or have plans, to change you donation habits, after going through the fellowship e.g. you have taken or plan to take a giving pledge?	How familiar were you with effective altruism - Before the fellowship	How familiar were you with effective altruism - After the fellowship	Could you describe what effect this fellowship has had on your knowledge and interest in effective altruism?	How likely are you to - Stay engaged in the High Impact Medicine community?	How can High Impact Medicine best support you now i.e. what would you benefit from most? NB: Please answer this question with as much detail as possible as it will directly inform what the organisation focuses on. Some things might include (but are not limited to): connection to mentors, career advising workshops, being involved in research or work projects
Yes	ST5	Male	Very useful	Very useful	Useful	Very useful	Very useful	Interaction with other participants		Good to be self-directed	Global Health,Health Policy,Biosecurity,Medical Technology		A major effect		A moderate effect		A moderate effect		Very familiar	Very familiar		Extremely likely
Yes	F3	Male	Very useful	Very useful	Useful	Very useful	Very useful	the course material and group discussions		Good@	Biosecurity,Medical Technology,Mental Health,Chronic pain,Effective giving		A moderate effect		A moderate effect		A major effect	taken a pledge	Slightly familiar	Very familiar		Extremely likely	career help and mentoring
Yes	Medical School Graduate	Female	Useful	Very useful	Useful	Very useful	Very useful	Discussion points provided	Midpoint project sharing --&gt; Potential group work for capstone project. More networking with fellows. Commitment to action post fellowship	I liked the own time own target approach, could set my own KPIs and take it at my own pace, based on my interest	Global Health,Biosecurity,Medical Technology,Effective giving		A major effect	Piqued my interest in Global Health as a cause area that I can contribute to.	A moderate effect	I'm already in the process of aligning my career goals to cause areas that I believe are high impact, the fellowship offered more perspective and my mentor (Akhil) was amazing in offering career advice and support as well!	A moderate effect	I donate regularly, this fellowship has encouraged me to think about taking a giving pledge esp because some of the fellows have made their own pledges.	Moderately familiar	Very familiar	Focused reading material	Extremely likely	1) Connection to mentors, 2) Aligning High Impact Fellowship with LAGOM (especially in terms on Mental Health as a cause area; EA Global Wellbeing Fellowship; Peer2Peer support/ community building; Bridging inequities in mental healthcare for healthcare professionals in developing vs developed countries) 3) Research opportunities 4) Opportunities to support other projects of fellows/ auxiliary pr…
Yes	PGY2	Male	Very useful	Very useful	Did not engage with this aspect	Very useful	Useful	food for thought with regards to high impact medicine in the future	I think maybe forming some steps to take forward (e.g. blog post/teaching session/some form of advocacy/education/action) might be quite helpful?	self-directed learning with essential resources was really helpful	Biosecurity,Medical Technology,Mental Health,Chronic pain,Effective giving		A major effect	It has given me some knowledge on the issues related to medicine where there is scope to work on areas with high impact.	A moderate effect	It has made me re-think the ways that I can change my career to work on something where I may have a higher impact on things.	A moderate effect	Plan to take a giving pledge ini the future	Slightly familiar	Moderately familiar	It has taught me more about the principles of EA, the idea that sometimes issues with the highest impact may not be the ones that receive the most funding.	Somewhat likely	I would like to be involved in research and work projects, to receive career advice, but also to find a way to continue to work within the fellowship.
Yes	Foundation Year 2 (graduated in 2020)	Female	Very useful	Very useful	Useful	Very useful	Very useful	In general broadening my understanding of cause areas and the roles that doctors could play in them. For me personally, EA and many of the cause areas were very new and it was an exponential learning curve but it was all very valid in helping me plan for a future career, and to understand / consider cause areas that resonate with me.	It's extremely difficult to establish - the career recommendations and links to job roles in the areas are super helpful. But maybe some input about how you might need to upskill / do other courses / do internships to pivot in to this other careers, and how to go about choosing the most relevant course/internship may be helpful. Maybe the various people within HiMed/EA community could give a brea…	It helped me to solidify the information, and to interpret the material in different ways, as many people had their own takeaways from the readings. It was a much better way of engaging with the content as the topics aren't really something to be taught verbatim, but you need to understand the cause areas. As long as everyone is actively contributing, it works well. Essay writing can be useful fo…	Global Health,Health Policy		A moderate effect	I feel as though there are some areas I would still need to look into more to understand how I could work within them, but I feel as though I now understand how to evaluate cause areas by way of effectiveness better.	A major effect	It's helped me to understand other areas of interest, for example, I had never really considered health policy (having not really understood what was involved with it). The fellowship solidified for me that I have possibilities beyond a clinical career, and for me this was a very positive experience. I do now have plans to deviate away from clinical medicine for a short while at least.	A major effect	It has made me realise how ad-hoc I donate both my time and money to cause areas that resonate with me, mostly because they are right in front of me eg local charities within my city or local causes. I would definitely now evaluate where I donate to in terms of effectiveness, and I would donate via websites that match my donation. Given that I only have 3 months left of a permanent job (and then …	Slightly familiar	Extremely familiar		Extremely likely	It was previously mentioned that you might run a careers workshop with people sharing their experiences/giving a bit of guidance as to career pivots - this would be extremely useful even if it was a virtual event. Connection to people in relevant fields of interest would also be very helpful
Yes	second postgraduat year	Female	Very useful	Very useful	Useful	Very useful	Did not engage with this aspect	connection to likeminded doctors worldwide and high quality material/information about the areas we discussed	Smaller group size (6-8) could encourage discussion among participants more (perhaps split the group for part of the weekly discussion session)	It was a good supplement to self-study. Through the ideas and opinions of others, I have gained many new insights.	Health Policy,Biosecurity,Medical Technology		A major effect	Due to the material, preparation each week, as well as the discussions, I have learned a lot of new things about high impact oportunities within medicine..	A moderate effect	It confirmed to me that there are many impactful job opportunities within medicine and that I would like to change my own career in the future in this direction.	A moderate effect	I decided to take a giving pledge after our dicussion, before I was still hesitating.	Moderately familiar	Moderately familiar		Extremely likely	During our discussions, we noticed for example that many participants had a particular interest in mental health. It would be very helpful if there were a possibility to work together in such interest groups also on own content-related projects. I would also benefit a lot from some kind of career coaching/contact with a mentor; I have the desire to change my career after the fellowship, however, …
Yes	4/6	Male	Very useful	A little bit useful	Very useful	Did not engage with this aspect	A little bit useful	Extremely well-researched reading that was very broad	Participants had extremely ranging experiences of high impact medicine so far, and it felt like more productive discussion could have been had if groups were organised into how much reading they had done before the sessions started	Good as it is useful for accountability. Often the discussions didn't get too complex though because people didn't have resources to hand. I also think that online isn't necessarily the best environment as it can be quite low energy and not very sociable.	Chronic pain		A major effect	I feel obliged to triage my own career choices by possible impact	A moderate effect	I already was keen on a high impact career but this has illustrated further possibilities within the field	No effect	Already involved with EA projects so more limited change here	Very familiar	Very familiar	Similar! If anything I'm more keen on EA as a good framework to apply these goals	Extremely likely	I think career choice and result in medicine is often very driven by connections and research/publications, so these would be useful
Yes	First year of residency	Female	Very useful	Very useful	Useful	Very useful	Very useful	Discussions	Thak you for preparing such a usefull fellowship. I thik by inviting people who secsessfully passed the fellowship as facilitators, groups can be run by fewer number of participants. I think 8 is an optimal number.	I liked it. It was more like flipped classrooms, and more student-centered than lecture. Also, it gave the participants the chance to challenge their ideas.	Medical Technology		A major effect	I always wanted to know as a doctor, what opportunities I can impact the most. At this fellowship, I learned a good number of them and I am trying to apply them as much as I can.	A moderate effect	I had chosen my specialty before the course, but now I know how effective I can be as a future psychiatrist and what other fields I can enter along with it.	A moderate effect	Before the course I knew about the most effective institutions to give, I think the fellowship motivated me to act on what I know.	Moderately familiar	Very familiar	It encouraged me to learn more about EA and act on what I've learned. Also what I knew about EA was mostly general. At this fellowship, I learned the data specific to my career.	Extremely likely	I think more than everything I need a mentor. Someone who follows me to pass the road of being a high-impact medical professional, according to my abilities and situations. Someone who helps me know about the opportunities and aids me to promote the needed abilities to get them. As I know myself, I am not an extrovert person, who asks people for connections, that's why I am not aware of or includ…
Yes	Early year 3 of medical training	Female	Very useful	Very useful	Did not engage with this aspect	Very useful	Useful	The course Material and being held accountable to read it	If possible arrange people also regarding to their commitment to EA principles	I really liked it, it’s flexible time-wise and also the content can be adjustable based on individual pre-knowledge and interest	Chronic pain		A moderate effect	I was able to engage in more detail with different cause areas and career pathways and compare them to each other	A moderate effect	I decided to shift towards the cause area of animal suffering, this decision has also been influenced by me attending the EA Global this month	A small effect	It reinforced my standpoint that I can do more good donating to the reduction of non-human animal suffering	Very familiar	Very familiar	Was both already high before the fellowship :)	Somewhat likely	I could benefit most from a well organised network, e.g. people are searchable on their career level, interests, commitment to EA principles, current place of residence, etc
Yes	3	Female	Useful	Very useful	Did not engage with this aspect	Did not engage with this aspect	Very useful	Discussions with the other facilitators	The readings/descriptive documents each week are too long. I think just a reading list with one or two paragraphs would be enough, the reading should cover what people need to know, so the explanatory paragraphs are redundant	I liked them very much, discussions are a good way of hearing new arguments	Biosecurity,Medical Technology		A major effect	I learned about many more careers that I was not previously aware of.	A moderate effect	I am no longer considering a medicine only career	No effect	I was already dedicated to donating a set percentage of my income effectively.	Extremely familiar	Extremely familiar	n/a	Somewhat likely	Career advising
Yes	5	Female	Useful	Useful	Useful	Very useful	A little bit useful	to have the opportunity to actively engage with the question what to do in the future and have a good structure to do that	in the advertisement, stress that it's more to get to know different fields (overview), but that it's not so much an in-depth reflexion for individuals to learn very specific information about different career opportunities	I like reading essays as long as they are not too redundant, I can actively engage with the material (as opposed to lectures), but can choose my own time (as opposed to practicals). Writing essays is very good, but harder to get motivated to	Biosecurity,Medical Technology		A small effect	I have a broader and more specific understanding of different possibilities. I knew all of the cause areas, but not all the examples for it	A small effect	I do have plans, but they are still fuzzy. I had hoped to get them more concrete with the fellowship, but it was too broad for that. But I think one effect was that it motivated me and confirmed my choices	No effect	I already took the pledge and am convinced by certain arguments so no change here	Very familiar	Very familiar	not much tbh, but just because I already knew EA for 6 years during which I engaged with a lot of materila	Somewhat likely	I would love to speak with people who already work in public health. Specific work experiences are what interests me the most at the moment, especially trade-offs and characterisations of different specific public health careers. Mentorship would also be nice, to have somebody to talk to and make plans with. I think it depends on the kind of workshop, but very specific workshops from skilled peop…
Yes	3	Female	Very useful	Very useful	Useful	Did not engage with this aspect	Very useful	I loved the weekly discussions with the group and being able to explore ideas and open up to other thoughts we hadn't considered.	Perhaps create groups or some sessions with mixture of medical students and doctors, to be able to learn form them and see how they have been able to progress through their career and how they approached doing the most good within their profession.	I liked the weekly reading, it was possible to take this at your own pace and the information documents was in depth and had all the relevant information. Perhaps there could have been some lectures / mini-lectures to supplement the learning. I know there were some videos / podcasts but it was mainly independent reading.	Global Health,Health Policy,Biosecurity,Medical Technology,Effective giving		A major effect	I was unaware of all the possibilities that Medicine could take me and what avenues I could explore with the career. This fellowship has opened up my eyes on possibilities I can take and where I can be most useful.	A major effect	This fellowship has really made me consider about working abroad, in a Doctors without Borders sense, but not just that as a global doctor making connections with other doctors around the world so we can all learn from each other and elevate global health and improve lives.	A major effect	I think donating is a hard concept, because you always wonder if your money is going to help the people and whether it is making the biggest impact it can possibly make. There are many causes that maybe don't have the biggest publicity, and these are important areas that should have more donations and more of a voice. The Fellowship has allowed me to realise that donating should be a thought-thro…	Not familiar at all	Moderately familiar	I was not well versed in Effective Altruism, I had heard of the concept without really understanding it. Through this Fellowship I've been able to immerse myself into what EA really means and what forms it can take as a Doctor, and how you can fund ways of doing the most good in anyway your career takes you. But also, in making career decisions it is something to think about and consider.	Somewhat likely	I would love to get information about events, online courses, podcasts and other fellowships / lectures / meetings to discuss, which you can join and keep up to date on what is going on with EA. It would mean that it keeps the ideas alive and keeps you involved in the community as everyone us so busy.
Yes	4th	Male	Very useful	Useful	Useful	Very useful	Very useful	Opportunity to go to EA Oxford Conference	Networking opportunities with people in respective areas	I really liked the group discussions and would prefer them to the other methods listed above	Chronic pain		A moderate effect		A major effect	Considered changing career goals before, decided to follow through because of the fellowship	No effect	Had already taken 'Giving what we can'-pledge before	Very familiar	Extremely familiar		Extremely likely	Precisely all of those things listed:connection to mentors, career advising workshops, being involved in research or work projects
Yes	Between 3rd and 4th year of MBBS	Female	Very useful	Very useful	Useful	Very useful	Very useful	Weekly reading with lots of good resources, and the discussions were a good chance to consolidate our learning	Hard to think of suggestions. A larger intro/closing meeting, which would be a chance for all the cohorts interact together - hard to organise - but may be interesting	It was nice to have a variety of sources of different lengths from different places, which allowed us to explore the wide scope of the topics	Health Policy,Biosecurity,Medical Technology		A moderate effect	As someone who already felt limited in my impact as a future doctor vs someone working in public health, it was really insightful to be able to explore different areas of impact, and also have resources to look at them further in depth	A moderate effect	I have been able to consider different career paths for my future, and as I was already feeling conflicted, it allowed me to tease out some of my worries/ideas, and look into them more, but also get inspiration from others, including those in my group	A moderate effect	I am keen to be more actively conscious about the causes I donate to - it's very useful to have the Giving What We Can guide to donating effectively	Slightly familiar	Very familiar	It has allowed me to learn about the EA principles more in depth and consider how to critically analyse them, as well as my own philosophies and thoughts around doing good	Somewhat likely	Connections to mentors is definitely a valuable way to be supported, as well as continuing to share opportunities to get involved and get inspired
Yes	4th year medical school	Female	Very useful	Very useful	A little bit useful	Very useful	Very useful	Probably the reading that we did each week because it really broadened my knowledge base	Make it easier to catch up if you miss a session	It was good but depended on how willing others were to engage and it makes me wondering about quality control across groups	Effective giving		A small effect	It introduced me to some new possibilities but the general topics were already familiar	A moderate effect	Earning to give and also thinking about scalability of impact	A major effect	I am now considering pledging 10% of my income	Moderately familiar	Very familiar	It has made me like EA more	Extremely likely	Connection to mentors, being involved in research and career advising workshops would all be very helpful. Support for gaining more transferable skills so that we can make career transitions would be useful
Yes	1	Female	Very useful	Very useful	Very useful	Very useful	Very useful	the broad spectrum of topics we talked about	actually none		Global Health,Medical Technology,Effective giving		A major effect		A major effect		A major effect	thinking about pledging to give 10%	Slightly familiar	Extremely familiar	I'm vey interested in learning more and gaining deeper knowledge	Extremely likely
Yes	3	Male	Very useful	Useful	Very useful	Useful	Useful	Gaining a broad understanding of lots of different topic areas (to the point where I could hold a conversation on them), which will open up more opportunities later on.	More opportunities for debate/more controversial takes would be interesting! Occasionally there was maybe too much focus on stuff that was obvious from the reading or completely undisputed amongst the group.	More engaging than any other type of teaching style in a shorter time frame.	Global Health,Health Policy,Biosecurity,Medical Technology		A major effect		A major effect		No effect		Moderately familiar	Moderately familiar		Extremely likely
Yes	3	Male	Very useful	Useful	A little bit useful	Useful	A little bit useful	Covered a broad range of topics related to doing good.	Although the EA framework posits about doing the most good, I think perhaps there could be more about how doctors can improve lives in first world countries. This was covered partly in medtech and pain/mental health, though perhaps it could be integrated more with the rest of the program, e.g., how a mental health doctor working in the UK can have an impact in third world countries	The in-person group sessions were very good. I personally don't like zoom and find it hard to concentrate and contribute, which was a bit of a barrier for me.	Biosecurity,Medical Technology,Chronic pain,Effective giving		A moderate effect	I feel that I know more about what I can do in the future to have a high impact	A moderate effect	I'm still trying to find my place in medicine. The Hi-med fellowship has provided me with perspectives that have been useful in shaping my future	A small effect	I personally don't give any donations currently, but will look to in the future	Not familiar at all	Very familiar	Important in how I will work as a doctor, when e.g., picking projects to do	Somewhat likely	I think more workshops for specifics on what people actually do in their daily life within different sectors could be useful as I am trying to find where my personal fit within jobs is. Research projects can also be useful
Yes	5	Female	Useful	A little bit useful	Not useful	Did not engage with this aspect	A little bit useful	Being reminded that I wanted to sign the giving pledge -&gt; did this after week 7	more homogenous groups in terms of EA knowledge and career status; more in-person events might have been nice (I understand this was not possible due to logistics)	My facilitators were great and inclusive! However, the diverging backgrounds from people sometimes made it hard to have productive and inspiring conversations. Also, "fighting" about concepts like longtermism could have been avoided if the groups had been split into EA/non-EA aligned	Health Policy		A small effect	I had valuable insights on policy options and earning to give	No effect	I was quite decided on my cause area before this	A moderate effect	Signed the giving pledge (yay)!	Extremely familiar	Extremely familiar	from an optimistic perspective, it was interesting to see how non-EAs reacted to EA core concepts and why they disagreed. Unfortunately, I did not learn a lot of new things and the knowledge levels were too different to enable fruitful discussions about the (existing!) flaws within EA	Somewhat likely	staying motivated to aim high by being involved in the community
Yes	2nd year medical school	Male	Very useful	Useful	Useful	Very useful	A little bit useful	The readings were really helpful to help start thinking about these topics	Obviously understandable that we couldn't do much in person but in person discussions as well as some interaction with other groups	Very helpful and stimulated good conversation. Became slightly more question and answer on zoom as apposed to fluid discussion	Medical Technology,Mental Health,Chronic pain		A moderate effect	there are many more opportunities out there that are high impact with some that I had never really thought about before	A moderate effect	It has made me think more about my impact and in particular looking at projects outside of standard NHS clinical medicine	A small effect	I have been donating but I am now interested in the giving pledge and the culture around giving	Moderately familiar	Very familiar	Have learnt a lot more about the issues with EA	Extremely likely	Taking forward ideas from the fellowship and creating research groups would be really interesting and also opportunities to grow the movement by connecting with more people (ie facilitating groups or fundraising opportunities)
Yes	4	Male	Very useful	Very useful	Very useful	Very useful	Did not engage with this aspect	The weekly discussions, and the readings were great starting points for these. Was well-sourced	I think more in-person discussion would have been great, but I appreciate why this wasn't possible in some situations. I also think perhaps a book review type discussion would have been good, where everyone reads the same book etc. and has a bit more of an extended discussion about themes and analysis - but again, can understand if this would not be as simple as it sounds due to the time needed t…	It enabled me to be a bit more free with how I prepared for each session, and was much more relaxed than, say, a supervision	Global Health,Health Policy,Effective giving		A major effect	Confidence and knowledge to look into and try to effect change in healthcare policy and look for opportunities I might have missed if I hadn't engaged with the project	A major effect	I haven't changed any plans, but it has made me reconsider options I could take alongside clinical practice	A major effect	I have thought about taking a giving pledge, and have spoken to a facilitator about it	Slightly familiar	Very familiar	Increased both	Somewhat likely	I think a mailing list/weekly reading material would help to stimulate my interest further - and potentially I hope to get a bit more involved in policy direction, but this is not set in stone. Connection to mentors or supervisors with knowledge of global health issues and how to get more involved in policy-making would be greatly appreciated.
Yes	1	Female	Very useful	Useful	Very useful	Useful	Did not engage with this aspect	The resources provided/ideas put forward by others in the fellowship were really stimulating		Relaxed and friendly, I found them really effective. It was easy to engage with the format, and good that it was different to university teaching.	Biosecurity,Effective giving		A major effect	How to find empirically high impact areas.	A major effect	I have a different view of electives, voluntourism and global health, and am now more wary of how harm can be caused.	A major effect	I have plans to take a giving pledge	Not familiar at all	Very familiar	The fellowship introduced me to EA, and I have found an interest in it	Somewhat likely	Research opportunities and career advising workshops, especially to help with personal fit, may be really useful
Yes	2	Male	Very useful	Very useful	Useful	Useful	A little bit useful	The chance to talk about these topics and get other's opinions. The course material was also well put together.	I enjoyed the podcasts, getting to see early career routes and people's reflections on their chosen careers, so would enjoy more podcasts.	They were productive and really well facilitated by Abe and Rahul. More fun than other ways of learning.	Medical Technology,Mental Health,Chronic pain		A moderate effect	I am aware of more areas which doctors are well placed to go into, though for some of them I'm unsure of the specific work and routes into them that doctors would take.	A moderate effect	It's opened up what I am considering, as although I had engaged with EA before, EA generally promotes quite narrow career areas, so I appreciated the justification for areas such as mental health and humanitarian work.	No effect	I was already donating a proportion of my income to charity, and don't think it's feasible for me to donate any more at this point.	Moderately familiar	Moderately familiar	It has broadened what I thought came under the umbrella of EA which I am glad about.	Somewhat likely	I think profiles on young doctors who are working in the areas mentioned would be interesting, including their exact route. Further reading groups on specific topics could be interesting, and research projects I think would be interesting to see how we can translate the theory into practice.
Yes	5	Female	Very useful	Very useful	A little bit useful	Very useful	Very useful	Discussions	Groups should be either beginners or already know about ea and the material should be adjusted accordingly	accountability was higher, which is good	Medical Technology,Chronic pain		A major effect		A moderate effect		A small effect	I had already given my money to ea funds	Very familiar	Very familiar		Extremely likely
Yes	5th year	Male	Useful	Very useful	Did not engage with this aspect	Did not engage with this aspect	Useful	I enjoyed the collection of readings! It really enabled a thorough deep-dive. + the fellowship increased my overall social engagement with HIMED	maybe a bit less of essential readings, some were quite extensive	I liked it! esp. bc it creates accountability + friendly atmosphere (also created by Erik)	Global Health,Biosecurity,Mental Health,Chronic pain		A moderate effect	more knowledge about cause area content	A small effect	similarly convinced of biosecurity and pain, interesting alternatives such as health policy have been raised	No effect	did not participate in this lecture	Extremely familiar	Extremely familiar		Extremely likely	connect me to EA career planning and biosecurity opportunities
Yes	5th	Male	A little bit useful	Useful	Useful	Did not engage with this aspect	Useful	Connecting to like minded people; first glance of topics I never thought about	More Structure and better selected readings. (What questions should be answered?) Readings where sometimes way too long. (3 hours max. would be good).	I think just reading articels is less good than practicals and writing essays. But much easier to organise.	Health Policy,Medical Technology		A moderate effect	First glance of different cause areas	A small effect	Widened my cause area options (added med tec to it)	A moderate effect	Plan to take the giving pledge	Extremely familiar	Extremely familiar		Extremely likely
Yes	5	Male	Useful	Useful	Did not engage with this aspect	Did not engage with this aspect	Useful	highly motivating course material and ideas where to do the next steps!	honestly I found the week of mental health a bit short in readings and depth compared escpecially with medical technology and global health	it was a lot fun. Especially talking about different aspects everyone came into contact with, because this differed widely. Additionally, bringing in a broad variety of experience and expertise from different sections was very helpful!	Health Policy,Biosecurity,Medical Technology,Effective giving		A moderate effect	basis of further investigation and engagement in the future.	A moderate effect	as soon as I came in contact with EA I'm starting to figure out the best ways for me in detail, starting some months before the fellowship but was intensified during it.	A small effect	Pledge is a new idea for me. Consider doing it in the future	Moderately familiar	Moderately familiar	Cause evaluation in depth was very helpful	Extremely likely	I would be pleased to get engagend in some research project or career advise, to be honest, I don't have a certain plan right at the moment, but am highly motivated to search for future perspectives!
Yes	6th year of medical school	Male	Very useful	Useful	Very useful	Did not engage with this aspect	Did not engage with this aspect	Podcast links, getting to know like-minded people in similar situations, talking with them	https://bmcpublichealth.biomedcentral.com/articles/10.1186/1471-2458-11-770 could be cut (numbers don't line up with other material, seem implausible)	Well - better than lectures, would've been even better in person though	Global Health,Medical Technology,Chronic pain		A small effect	Public Health Master?	A moderate effect	Not 100% certain yet, but chance of starting a "traditional" pathway went down dramatically, I'd say I'll start working in Public Health in the next year to be around 80%	A small effect	Already GWWC member, more inclined to give to research orgs now	Very familiar	Very familiar	EA seemed a bit distant from my personal career plans until now	Somewhat unlikely	I'm the only Hi-Med member in Switzerland so far afaik and finish my studies in a few months already, so I'll focus on participating in the EA community for now
Yes	PGY2	Female	Very useful	Very useful	Very useful	Very useful	Very useful	Discussing the weekly topics with the group in such a supportive and diverse environment made all these issues so much richer. I think keeping the international aspect of the fellowship is really valuable for thinking about these international issues	I personally have heaps of time for podcasts so would find it easier to incorporate more podcast learning and less articles into my day
Yes	4	Male	Very useful	Useful	A little bit useful	Useful	Very useful	- When2meet link at start to organise a time that was convenient for people most of the time - Pre-reading - felt I had enough knowledge on the topic to contribute and also knew everyone was on roughly the same level - Discussion format - encouraged everyone to contribute and in a way that encouraged thinking out loud rather than having definitive answers - I thought it was about the right amount…	- Maybe have guests who are domain experts in each topic to come in, give a brief talk and answer questions - Perhaps provide more specific guidance on how juggling EA work with a clinical career might look like - Be able to see capstone projects, either recordings or brief summaries, from other groups	I enjoyed the weekly reading sessions, with the discussion every week providing the active component.	Global Health,Health Policy,Medical Technology		A moderate effect	Knowledge of chronic pain and Charity Entrepreneurship projects	A moderate effect	Opportunities to get involved in research, start a charity. After fellowship, convinced to do EA work at least alongside a clinical career.	A small effect	Small effect because I don't have any donation habits but after a few years of working in a job this may change.	Moderately familiar	Very familiar	Increased interest in it, although also made me more aware of its limitations	Extremely likely	being involved in research or work projects by putting me in touch with people in this space
Yes	2	Male	Very useful	Useful	Did not engage with this aspect	Did not engage with this aspect	Useful	definitely the course material, the readings
Yes	2nd year	Male	Very useful	Useful	Useful	Very useful	Very useful
Yes	3rd	Female	Very useful	Very useful	A little bit useful	Did not engage with this aspect	Very useful	Really liked the discussion and exploration aspect - it's very nice to be able to have a space to express the desire to do something more than just be a doctor, and being able to see the breadth of opportunities available was very useful	More direct action points for the end of the course	Think that discussion groups particularly lend themselves to the ideas discussed in the weekly groups, so is the most effective way to "teach" the content	Global Health,Health Policy,Effective giving		A moderate effect	I am aware there are many areas in which there can be a high impact	A moderate effect	More interested in direct action	A small effect	Already planned to make donations/ already do	Moderately familiar	Very familiar	aware of the downfalls of effective altruism	Somewhat likely	Would be great to have a project to work on i.e. decide on something that we can work on together to tackle that would be realistic. Connections to mentors i.e. doctors and charity workers would make this even more feasible
Yes	1	Male	Useful	Very useful	Did not engage with this aspect	Did not engage with this aspect	Useful	It introduced me to lots of cause areas, which are potential avenues for my career	Have a concrete way for us to engage with Hi-med rather than simply discussion	Less intensive (which is good so I can manage my time). Found it easy to sit back and listen though - and perhaps not contribute as much.	Effective giving		A major effect	Before I did not know how to classify things as 'high impact', and was introduced to example high impact areas.	A moderate effect	I knew I was interested in research, technology and many other things, but this fellowship has solidified my interest in global health. Not sure how I will have time for everything though!	A moderate effect	I was not aware of 'effective charities'. I have thought more about where my money is going and how effectively it is being used. Not sure if I will take a pledge to donate 10% of my income to charity though.	Slightly familiar	Very familiar	I know how it works and its framework. I am interested in it and supporting it, but I am also aware of its weaknesses too.	Somewhat likely	I think finding a concrete way of us being involved in research/other projects will be beneficial (preferably working together with other peers)
Yes	4th Year	Male	Very useful	Very useful	A little bit useful	Did not engage with this aspect	Very useful	The weekly discussions	Maybe a hi-med social in term time	Really engaging	Effective giving		A moderate effect	I have now started reading more around these different areas	A moderate effect	It's emphasising career thoughts that I've already had	A major effect	It has really made me think a lot about where I give my money, and reconsider how I decide	Slightly familiar	Very familiar	It has made me more aware of it as a movement	Somewhat likely	Connection mentors who are tailored to our interests would be tremendous
Yes	PGY2	Male	Very useful	Useful	Useful	Very useful	Useful	The course material was fantastically prepared. I was really impressed by the thoroughness of the content, the clear articulation, and the effort that must have been put into generating so many links to explore! Congratulations on a job really well done.	There are absolutely no glaring issues or things that need significant improvement. The only feedback I can give is that I think the discussion sessions themselves could possibly be made to be as consistently useful as the course material. Not to say that the sessions weren't great, because they were! I just think that sometimes the conversations could get derailed or distracted, and that the dow…		Health Policy,Biosecurity,Medical Technology,Effective giving		A major effect	This has really given me some clarity and ease of mind in thinking about future career choices. It has given more than a clear framework; it has given a good and rounded introduction to a whole host of topic areas. The balance of giving moral/ethical guidance with giving tangible information has really settled the anxieties that can come with career planning!	A major effect	The most significant career change has been a motivation to advocate for more EA in medicine. I came into the program anticipating more guidance on existing passions, but have instead found a new interest in helping to raise awareness for this school of thinking.	A major effect	Especially in the context of hearing people in the group making regular donations, this has cemented a giving pledge as something that I'd like to do in the short term future.	Moderately familiar	Very familiar	It has given breadth and depth to my understanding of effective altruism.	Somewhat likely	At this point, I think it would be great to double down on providing stepping stones for further progress. This could be a culmination of the links at the bottom of the course materials (e.g "places that you could work for that focus on health policy"), and would be particularly well placed after the participants have created their final presentations on interest areas. It could be a good opportu…
Yes	University of Oxford (Year 2)	Female	Very useful	Useful	Did not engage with this aspect	Did not engage with this aspect	Did not engage with this aspect	Weekly readings and course material	A few more in-person events / a mix of online and in-person activities. Perhaps a group capstone project in which we actually implement something small / keep up in the long term.	Our facilitator (David Kim) was very good at getting us to take turns and ensuring we all contributed to the discussion, so I found them very engaging and useful. I think it really depends on the facilitator and group dynamics, and we were lucky to have a good one, in which case group sessions would be preferable to lectures as they are more interactive. Writing essays would only work well if we …	Global Health,Health Policy,Biosecurity,Medical Technology,Effective giving		A moderate effect		A major effect	Thinking more about earning to give, rather than just "following my passion"	A moderate effect	Choosing more effective charities to donate to	Slightly familiar	Very familiar		Extremely likely	connection to mentors, career advising workshops, being involved in research or work projects
Yes	First Year, Graduate Entry Medicine	Male	Very useful	Very useful	Useful		Useful
Yes	6	Male	Useful	Useful	Very useful	Did not engage with this aspect	Very useful	The shared Google Docs gave a wonderful overview and list of resources for further reading. A lot of thought went into these, thank you!
Yes	I finished	Male	Useful	Useful	Useful	Useful	Useful	Literature material sent before each session	More focus on advocacy work / activism would be great	Great source of knowledge	Global Health,Health Policy,Medical Technology		A moderate effect	Been more reflective on how to be a high impact doctor	A small effect	Helped me to reflect more on my career pathway	No effect	I already donate regular time many campaigning groups every month	Not familiar at all	Very familiar	As above	Extremely likely	Connection to mentors and career advising workshops
Yes	4	Female	Useful	Very useful	A little bit useful	Very useful	Very useful	I think the best aspects of the fellowship is becoming aware of different paths that we could have in the future to be more effective in our career		Because of the concept of High impact medicine that is new and it could have lot of more options to be aware of, this group sessions was the best way to communicate and learn about different aspects of every subjects	Medical Technology,Chronic pain		A major effect	Before this fellowship I thought about my future career path in become a specialist and I dont like it but in this fellowship I find much more ways that could fit me better and is more effective	A moderate effect	Yes I have mentioned in above box	A small effect	I would like to donate a huge amount to different cause areas but now I dont have income but I have some plans for my future	Moderately familiar	Very familiar	I becomw more aware of EA usage in medicine and it was interesting	Somewhat likely	I think all of them could be effective and interesting but as every medical student, I have not much time and I think its a bad thing that makes us apart from High impact by time passes
Yes	4	Male	Very useful	Useful	Useful	Useful	Useful	The course material and the discussions that we had with each other and our facilitator
